# Supplementary material for: Lifecycle of dynamic covalent polar-olefin macrocycles via entropy-driven ring-opening polymerization and closed-loop chemical recycling
Source: Natl Sci Rev. 2025 Nov 6;12(12):nwaf484. doi: 10.1093/nsr/nwaf484 (PMC12715864; doi:10.1093/nsr/nwaf484)
Supplement: nwaf484_Supplemental_Files [file nwaf484_supplemental_files.zip]

Archive with 2 entries (2 files):
- 1508-SI.pdf
- M1_crystal_structure.cif
