# Supplementary material for: Lifecycle of dynamic covalent polar-olefin macrocycles via entropy-driven ring-opening polymerization and closed-loop chemical recycling
Source: Natl Sci Rev. 2025 Nov 6;12(12):nwaf484. doi: 10.1093/nsr/nwaf484 (PMC12715864; doi:10.1093/nsr/nwaf484)
Supplement: nwaf484_Supplemental_Files [file nwaf484_supplemental_files.zip › M1_crystal_structure.cif]

#######################################################################
#
#                 Cambridge Crystallographic Data Centre
#                                CCDC 
#
#######################################################################
#
# If this CIF has been generated from an entry in the Cambridge 
# Structural Database, then it will include bibliographic, chemical, 
# crystal, experimental, refinement or atomic coordinate data resulting 
# from the CCDC's data processing and validation procedures.
#
#######################################################################

data_cu_20250717_Y10220025_lpy_1_a.res in P-1
_symmetry_cell_setting           triclinic
_symmetry_space_group_name_H-M   'P -1'
_symmetry_Int_Tables_number      2
_space_group_name_Hall           '-P 1'
loop_
_symmetry_equiv_pos_site_id
_symmetry_equiv_pos_as_xyz
1 x,y,z
2 -x,-y,-z
_cell_length_a                   8.0682(5)
_cell_length_b                   9.7274(6)
_cell_length_c                   11.5891(7)
_cell_angle_alpha                65.222(3)
_cell_angle_beta                 76.269(3)
_cell_angle_gamma                67.585(3)
_cell_volume                     760.15
loop_
_atom_site_label
_atom_site_type_symbol
_atom_site_fract_x
_atom_site_fract_y
_atom_site_fract_z
_atom_site_U_iso_or_equiv
_atom_site_thermal_displace_type
O001 O 1.02409 0.474203 0.295684 0.0509 Uani
O002 O 0.59022 0.813786 0.411151 0.0502 Uani
O003 O 0.627195 0.924178 0.144601 0.0567 Uani
O004 O 0.888709 0.6731 0.059628 0.0568 Uani
O005 O 1.1269 0.209688 0.395237 0.0715 Uani
C006 C 0.517812 0.725001 0.521104 0.0434 Uani
C007 C 0.615627 0.561985 0.568751 0.0484 Uani
C008 C 1.03161 0.338095 0.395155 0.0496 Uani
C009 C 0.478962 0.966242 0.334443 0.0488 Uani
H00A H 0.438617 1.04241 0.379095 0.0586 Uiso
H00B H 0.371536 0.955956 0.315892 0.0586 Uiso
C00A C 0.762556 0.504762 0.487571 0.0480 Uani
H00C H 0.770539 0.581459 0.403841 0.0576 Uiso
C00B C 0.592186 1.02226 0.214681 0.0535 Uani
H00D H 0.529 1.1344 0.163274 0.0642 Uiso
H00E H 0.706991 1.01782 0.235022 0.0642 Uiso
C00C C 0.893015 0.36284 0.506047 0.0498 Uani
C00D C 1.12586 0.465076 0.177358 0.0620 Uani
H00F H 1.09865 0.390492 0.152775 0.0744 Uiso
H00G H 1.25661 0.427034 0.185759 0.0744 Uiso
C00E C 0.547341 0.466381 0.686549 0.0658 Uani
H00H H 0.609154 0.355041 0.721773 0.0789 Uiso
C00F C 0.918328 0.228528 0.622609 0.0633 Uani
C00G C 0.357633 0.789152 0.586419 0.0569 Uani
H00I H 0.289959 0.899048 0.55116 0.0683 Uiso
N00H N 0.938515 0.120977 0.713452 0.0880 Uani
C00I C 1.07086 0.630041 0.079932 0.0683 Uani
H00J H 1.08513 0.705936 0.110056 0.0820 Uiso
H00K H 1.1481 0.634089 -0.001013 0.0820 Uiso
C00J C 0.298706 0.693242 0.701175 0.0697 Uani
H00L H 0.192087 0.738021 0.746955 0.0836 Uiso
C00K C 0.390308 0.534749 0.750824 0.0747 Uani
H00M H 0.346423 0.469891 0.830472 0.0897 Uiso
C00L C 0.761125 0.954122 0.04196 0.0690 Uani
H00N H 0.869584 0.945203 0.073969 0.0828 Uiso
H00O H 0.715715 1.06369 -0.021029 0.0828 Uiso
C00M C 0.808255 0.834407 -0.020251 0.0735 Uani
H00P H 0.697314 0.842228 -0.048469 0.0882 Uiso
H00Q H 0.892119 0.862745 -0.097291 0.0882 Uiso
loop_
_atom_site_aniso_label
_atom_site_aniso_U_11
_atom_site_aniso_U_22
_atom_site_aniso_U_33
_atom_site_aniso_U_23
_atom_site_aniso_U_13
_atom_site_aniso_U_12
O001 0.04977 0.05401 0.05105 -0.03287 -0.00603 -0.00268
O002 0.04013 0.04108 0.0523 -0.01577 0.00285 -0.00085
O003 0.0633 0.05468 0.05027 -0.01733 -0.00356 -0.01988
O004 0.06583 0.05957 0.04607 -0.02093 0.00283 -0.02416
O005 0.04745 0.04849 0.11234 -0.04133 -0.00968 0.00584
C006 0.04414 0.05058 0.04446 -0.02637 -0.00109 -0.01624
C007 0.06218 0.05284 0.03487 -0.02069 -0.00453 -0.01799
C008 0.04514 0.04239 0.06283 -0.02562 -0.02285 0.00222
C009 0.03973 0.03823 0.06438 -0.02354 -0.01108 0.00094
C00A 0.05472 0.04622 0.04132 -0.01605 -0.00662 -0.01303
C00B 0.05486 0.03774 0.06057 -0.01213 -0.01469 -0.00828
C00C 0.05343 0.04768 0.04895 -0.01643 -0.01078 -0.01459
C00D 0.04628 0.07897 0.07185 -0.05234 0.00806 -0.01194
C00E 0.09359 0.06544 0.04581 -0.01202 -0.01647 -0.03667
C00F 0.0738 0.04703 0.06244 -0.00788 -0.0268 -0.01396
C00G 0.04438 0.07955 0.05992 -0.04039 0.00452 -0.02231
N00H 0.08705 0.05888 0.09318 0.01139 -0.04312 -0.02087
C00I 0.07175 0.09293 0.05812 -0.04396 0.02522 -0.04498
C00J 0.05546 0.10711 0.05977 -0.04146 0.00691 -0.03476
C00K 0.07584 0.12189 0.04674 -0.0344 0.01518 -0.06105
C00L 0.08788 0.05709 0.05197 -0.01186 0.00752 -0.03007
C00M 0.10643 0.06888 0.04063 -0.01456 -0.00016 -0.0333

#END
